# Supplementary material for: Explainable stress type classification captures physiologically relevant responses in the Maastricht Acute Stress Test
Source: Front Neuroergon. 2023 Dec 5;4:1294286. doi: 10.3389/fnrgo.2023.1294286 (PMC10790922; doi:10.3389/fnrgo.2023.1294286)
Supplement: Supplementary file 1 [file Table_1.XLSX]

## Sheet: Classification results
Model	Window length (s)	Feature set	Average test balanced accuracy	SD test balanced accuracy	Average test balanced accuracy with default parameters	SD test balanced accuracy with default parameters
dt	10	bb	0.38536	0.048212	0.344534	0.0248561
dt	10	eda	0.486615	0.0608667	0.444974	0.0381196
dt	10	eog	0.592413	0.0947968	0.54589	0.0603401
dt	10	eogbb	0.586024	0.0967534	0.546983	0.0570479
dt	10	ecgedaeogbb	0.620505	0.0496215	0.498516	0.0353521
dt	10	ecgeda	0.635011	0.0757332	0.530099	0.0476092
dt	10	ecg	0.660274	0.0796525	0.618044	0.0546065
dt-sffs	10	eda	0.491774	0.0664526	0.442536	0.0415994
dt-sffs	10	eog	0.574647	0.0671868	0.539191	0.0901578
dt-sffs	10	eogbb	0.58444	0.115151	0.536278	0.0671299
dt-sffs	10	ecgedaeogbb	0.626089	0.0520939	0.484718	0.0345237
dt-sffs	10	ecgeda	0.630558	0.0615867	0.533714	0.0315989
dt-sffs	10	ecg	0.675235	0.0654532	0.635424	0.0418274
knn	10	bb	0.388213	0.0390518	0.341289	0.0282828
knn	10	eda	0.510047	0.0666925	0.485576	0.0469746
knn	10	eog	0.589418	0.0747292	0.56726	0.0739107
knn	10	eogbb	0.588916	0.0768378	0.565298	0.0689137
knn	10	ecgedaeogbb	0.59505	0.0508122	0.555647	0.0473358
knn	10	ecgeda	0.619005	0.0550438	0.580745	0.0374862
knn	10	ecg	0.656622	0.0414369	0.645405	0.0290471
knn-sffs	10	eda	0.527966	0.0609703	0.494055	0.0503784
knn-sffs	10	eog	0.628116	0.110359	0.591738	0.0860143
knn-sffs	10	eogbb	0.619576	0.103403	0.603835	0.0803217
knn-sffs	10	ecgedaeogbb	0.619981	0.046959	0.567411	0.0336854
knn-sffs	10	ecgeda	0.650504	0.0724173	0.592919	0.0439746
knn-sffs	10	ecg	0.691064	0.0476582	0.679298	0.0595892
lda	10	bb	0.373398	0.0342425	0.373398	0.0342425
lda	10	eda	0.458885	0.0545538	0.458885	0.0545538
lda	10	eog	0.621303	0.0832719	0.621303	0.0832719
lda	10	eogbb	0.629333	0.0786561	0.629333	0.0786561
lda	10	ecgedaeogbb	0.605601	0.0570259	0.605601	0.0570259
lda	10	ecgeda	0.627557	0.0559199	0.627557	0.0559199
lda	10	ecg	0.699628	0.0528188	0.699628	0.0528188
lda-sffs	10	eda	0.457162	0.0526284	0.457162	0.0526284
lda-sffs	10	eog	0.613251	0.0922655	0.613251	0.0922655
lda-sffs	10	eogbb	0.615042	0.0889394	0.615042	0.0889394
lda-sffs	10	ecgedaeogbb	0.608272	0.0608646	0.608272	0.0608646
lda-sffs	10	ecgeda	0.6363	0.0531014	0.6363	0.0531014
lda-sffs	10	ecg	0.696757	0.0558477	0.696757	0.0558477
qda	10	bb	0.377909	0.0383975	0.377909	0.0383975
qda	10	eda	0.490423	0.0720819	0.490423	0.0720819
qda	10	eog	0.526016	0.0606344	0.526016	0.0606344
qda	10	eogbb	0.531764	0.0572715	0.531764	0.0572715
qda	10	ecgedaeogbb	0.50956	0.0433602	0.50956	0.0433602
qda	10	ecgeda	0.505577	0.042294	0.505577	0.042294
qda	10	ecg	0.515785	0.052986	0.515785	0.052986
qda-sffs	10	eda	0.484322	0.0495139	0.484322	0.0495139
qda-sffs	10	eog	0.583175	0.0935289	0.583175	0.0935289
qda-sffs	10	eogbb	0.596669	0.0628357	0.596669	0.0628357
qda-sffs	10	ecgedaeogbb	0.612708	0.0542298	0.612708	0.0542298
qda-sffs	10	ecgeda	0.619699	0.0494105	0.619699	0.0494105
qda-sffs	10	ecg	0.67434	0.0558393	0.67434	0.0558393
rf	10	bb	0.38252	0.0394784	0.344534	0.0248561
rf	10	eda	0.519376	0.0618846	0.521068	0.0544394
rf	10	eog	0.642895	0.0968578	0.648721	0.104369
rf	10	eogbb	0.649515	0.100067	0.644555	0.10377
rf	10	ecgedaeogbb	0.624854	0.0568349	0.604789	0.0446008
rf	10	ecgeda	0.655767	0.0550129	0.645348	0.0535544
rf	10	ecg	0.736046	0.0662311	0.733641	0.0652654
svm	10	bb	0.388325	0.0584773	0.376137	0.0404906
svm	10	eda	0.544267	0.0822022	0.505113	0.0638192
svm	10	eog	0.665353	0.0769565	0.636721	0.0846453
svm	10	eogbb	0.662319	0.0802669	0.639805	0.0851033
svm	10	ecgedaeogbb	0.625841	0.0412752	0.59819	0.0430154
svm	10	ecgeda	0.656541	0.049731	0.632869	0.0560119
svm	10	ecg	0.738135	0.0600683	0.724147	0.0560023
svm-sffs	10	eda	0.539799	0.0770668	0.504009	0.0581945
svm-sffs	10	eog	0.644332	0.0927885	0.626889	0.100428
svm-sffs	10	eogbb	0.655116	0.0927844	0.646527	0.0935118
svm-sffs	10	ecgedaeogbb	0.625159	0.04131	0.61215	0.0479779
svm-sffs	10	ecgeda	0.659716	0.0428745	0.641169	0.0610032
svm-sffs	10	ecg	0.730364	0.0632181	0.703373	0.0600005
xgb	10	bb	0.387969	0.0419978	0.361173	0.0267729
xgb	10	eda	0.524368	0.0604688	0.496944	0.0624753
xgb	10	eog	0.653911	0.0971121	0.644969	0.0770689
xgb	10	eogbb	0.655853	0.0950656	0.637967	0.0830757
xgb	10	ecgedaeogbb	0.616359	0.0483688	0.580927	0.0475919
xgb	10	ecgeda	0.656546	0.0561682	0.623934	0.0533075
xgb	10	ecg	0.748415	0.0631702	0.756323	0.0703535
dt	15	bb	0.382752	0.0447158	0.343442	0.0239649
dt	15	eda	0.497289	0.0667305	0.453493	0.0535961
dt	15	eog	0.5863	0.0844083	0.544561	0.0665694
dt	15	eogbb	0.600179	0.0740389	0.574222	0.0627081
dt	15	ecgedaeogbb	0.627837	0.0733586	0.511616	0.0465457
dt	15	ecgeda	0.635098	0.0709533	0.553081	0.0567221
dt	15	ecg	0.705858	0.102193	0.656769	0.0549247
dt-sffs	15	eda	0.502907	0.0695317	0.469575	0.0491393
dt-sffs	15	eog	0.626849	0.0977446	0.557759	0.0626176
dt-sffs	15	eogbb	0.619015	0.0816268	0.553473	0.0613759
dt-sffs	15	ecgedaeogbb	0.628633	0.0489637	0.524219	0.0380864
dt-sffs	15	ecgeda	0.639255	0.0697981	0.540076	0.0530523
dt-sffs	15	ecg	0.714144	0.10236	0.653139	0.0748336
knn	15	bb	0.389252	0.0280161	0.344914	0.0336936
knn	15	eda	0.530356	0.0537308	0.520483	0.0597225
knn	15	eog	0.605508	0.0717598	0.593424	0.0635953
knn	15	eogbb	0.614427	0.0724499	0.599486	0.059997
knn	15	ecgedaeogbb	0.622278	0.0422778	0.578265	0.0386765
knn	15	ecgeda	0.638167	0.0494654	0.600945	0.0412484
knn	15	ecg	0.69515	0.0780396	0.668955	0.072744
knn-sffs	15	eda	0.52807	0.0732942	0.494905	0.053438
knn-sffs	15	eog	0.647336	0.0716335	0.61366	0.0824163
knn-sffs	15	eogbb	0.641384	0.0691441	0.612031	0.066409
knn-sffs	15	ecgedaeogbb	0.621559	0.0438103	0.57984	0.0452325
knn-sffs	15	ecgeda	0.660737	0.0596041	0.612162	0.0459153
knn-sffs	15	ecg	0.725144	0.115159	0.724796	0.082624
lda	15	bb	0.385105	0.0309731	0.385105	0.0309731
lda	15	eda	0.477124	0.0630795	0.477124	0.0630795
lda	15	eog	0.637774	0.077553	0.637774	0.077553
lda	15	eogbb	0.63932	0.0853212	0.63932	0.0853212
lda	15	ecgedaeogbb	0.629475	0.0621041	0.629475	0.0621041
lda	15	ecgeda	0.654296	0.0676444	0.654296	0.0676444
lda	15	ecg	0.710264	0.115304	0.710264	0.115304
lda-sffs	15	eda	0.482922	0.0591183	0.482922	0.0591183
lda-sffs	15	eog	0.635731	0.0831522	0.635731	0.0831522
lda-sffs	15	eogbb	0.634811	0.089138	0.634811	0.089138
lda-sffs	15	ecgedaeogbb	0.627858	0.0506439	0.627858	0.0506439
lda-sffs	15	ecgeda	0.665846	0.0451527	0.665846	0.0451527
lda-sffs	15	ecg	0.70629	0.111293	0.70629	0.111293
qda	15	bb	0.385698	0.0309847	0.385698	0.0309847
qda	15	eda	0.500846	0.0722542	0.500846	0.0722542
qda	15	eog	0.542602	0.0724081	0.542602	0.0724081
qda	15	eogbb	0.546682	0.0518977	0.546682	0.0518977
qda	15	ecgedaeogbb	0.523433	0.0383637	0.523433	0.0383637
qda	15	ecgeda	0.505015	0.0620705	0.505015	0.0620705
qda	15	ecg	0.522402	0.0477192	0.522402	0.0477192
qda-sffs	15	eda	0.504905	0.0520728	0.504905	0.0520728
qda-sffs	15	eog	0.601218	0.0551433	0.601218	0.0551433
qda-sffs	15	eogbb	0.622266	0.0681703	0.622266	0.0681703
qda-sffs	15	ecgedaeogbb	0.631007	0.0405497	0.631007	0.0405497
qda-sffs	15	ecgeda	0.631043	0.0597611	0.631043	0.0597611
qda-sffs	15	ecg	0.670561	0.103476	0.670561	0.103476
rf	15	bb	0.386766	0.04496	0.343442	0.0239649
rf	15	eda	0.536205	0.05759	0.528561	0.052945
rf	15	eog	0.676177	0.0760634	0.66734	0.0813544
rf	15	eogbb	0.677308	0.080976	0.673765	0.0740376
rf	15	ecgedaeogbb	0.639736	0.0594772	0.629765	0.0486896
rf	15	ecgeda	0.674206	0.063384	0.666038	0.0650944
rf	15	ecg	0.77345	0.107986	0.768233	0.102855
svm	15	bb	0.397198	0.0544205	0.385486	0.037071
svm	15	eda	0.557297	0.0779234	0.509228	0.0617809
svm	15	eog	0.671713	0.0678929	0.6519	0.0862365
svm	15	eogbb	0.680067	0.067579	0.659325	0.085808
svm	15	ecgedaeogbb	0.647849	0.0403154	0.628742	0.0485975
svm	15	ecgeda	0.685224	0.055062	0.658953	0.049304
svm	15	ecg	0.75797	0.0825668	0.735975	0.0974394
svm-sffs	15	eda	0.559465	0.0728189	0.50818	0.068014
svm-sffs	15	eog	0.667702	0.0747102	0.647156	0.0794826
svm-sffs	15	eogbb	0.671261	0.0619223	0.657624	0.0846235
svm-sffs	15	ecgedaeogbb	0.643983	0.0422482	0.62103	0.0551829
svm-sffs	15	ecgeda	0.684487	0.0551555	0.65937	0.0532489
svm-sffs	15	ecg	0.739463	0.112909	0.740229	0.0956518
xgb	15	bb	0.387108	0.0486349	0.366012	0.031957
xgb	15	eda	0.537854	0.0619209	0.526234	0.0544957
xgb	15	eog	0.684018	0.0778516	0.681605	0.0673437
xgb	15	eogbb	0.693221	0.0740025	0.679106	0.0718713
xgb	15	ecgedaeogbb	0.641837	0.0516878	0.605335	0.0577932
xgb	15	ecgeda	0.682327	0.0544652	0.651747	0.0574072
xgb	15	ecg	0.782665	0.0971356	0.772298	0.100384
dt	30	bb	0.401072	0.0447674	0.372811	0.0358028
dt	30	eda	0.54738	0.0498578	0.464718	0.0652179
dt	30	eog	0.638156	0.0906558	0.633825	0.0557073
dt	30	eogbb	0.617183	0.0830149	0.625091	0.0664507
dt	30	ecgedaeogbb	0.659812	0.0504946	0.545644	0.0603092
dt	30	ecgeda	0.703611	0.0733427	0.588242	0.039442
dt	30	ecg	0.717486	0.0735893	0.69244	0.0794832
dt-sffs	30	eda	0.595852	0.0943371	0.473018	0.0503641
dt-sffs	30	eog	0.581281	0.0785236	0.599213	0.0720171
dt-sffs	30	eogbb	0.593029	0.0701417	0.595871	0.0831326
dt-sffs	30	ecgedaeogbb	0.654738	0.0487731	0.541009	0.0480172
dt-sffs	30	ecgeda	0.668932	0.0705971	0.589636	0.0440792
dt-sffs	30	ecg	0.688783	0.0578138	0.688892	0.079784
knn	30	bb	0.38908	0.0443878	0.345582	0.0350048
knn	30	eda	0.571818	0.0762542	0.535459	0.0881624
knn	30	eog	0.655211	0.0329488	0.632033	0.0412778
knn	30	eogbb	0.662036	0.0595017	0.637552	0.0568922
knn	30	ecgedaeogbb	0.657078	0.0317023	0.595231	0.049795
knn	30	ecgeda	0.66819	0.0677073	0.637655	0.0513957
knn	30	ecg	0.748569	0.0343879	0.728286	0.0237115
knn-sffs	30	eda	0.553336	0.0788172	0.534345	0.0722252
knn-sffs	30	eog	0.672634	0.0349398	0.655744	0.039894
knn-sffs	30	eogbb	0.661712	0.0864864	0.635824	0.100759
knn-sffs	30	ecgedaeogbb	0.674541	0.0336542	0.617724	0.0568112
knn-sffs	30	ecgeda	0.702949	0.0656049	0.657192	0.0560066
knn-sffs	30	ecg	0.757921	0.0498933	0.758357	0.0731878
lda	30	bb	0.390412	0.035853	0.390412	0.035853
lda	30	eda	0.489636	0.0667935	0.489636	0.0667935
lda	30	eog	0.684475	0.0806116	0.684475	0.0806116
lda	30	eogbb	0.69149	0.0957172	0.69149	0.0957172
lda	30	ecgedaeogbb	0.667937	0.0582997	0.667937	0.0582997
lda	30	ecgeda	0.686911	0.0704013	0.686911	0.0704013
lda	30	ecg	0.773969	0.0403976	0.773969	0.0403976
lda-sffs	30	eda	0.506109	0.0779324	0.506109	0.0779324
lda-sffs	30	eog	0.680517	0.0513973	0.680517	0.0513973
lda-sffs	30	eogbb	0.686653	0.0769296	0.686653	0.0769296
lda-sffs	30	ecgedaeogbb	0.653381	0.0483158	0.653381	0.0483158
lda-sffs	30	ecgeda	0.681481	0.0801431	0.681481	0.0801431
lda-sffs	30	ecg	0.733772	0.0479211	0.733772	0.0479211
qda	30	bb	0.391245	0.0298351	0.391245	0.0298351
qda	30	eda	0.541381	0.0792129	0.541381	0.0792129
qda	30	eog	0.53955	0.0579619	0.53955	0.0579619
qda	30	eogbb	0.548924	0.0531013	0.548924	0.0531013
qda	30	ecgedaeogbb	0.551157	0.0428381	0.551157	0.0428381
qda	30	ecgeda	0.549762	0.0844451	0.549762	0.0844451
qda	30	ecg	0.455552	0.0311477	0.455552	0.0311477
qda-sffs	30	eda	0.522167	0.0822238	0.522167	0.0822238
qda-sffs	30	eog	0.610106	0.0566807	0.610106	0.0566807
qda-sffs	30	eogbb	0.635936	0.0711326	0.635936	0.0711326
qda-sffs	30	ecgedaeogbb	0.647807	0.0466941	0.647807	0.0466941
qda-sffs	30	ecgeda	0.671175	0.0701753	0.671175	0.0701753
qda-sffs	30	ecg	0.724152	0.0722975	0.724152	0.0722975
rf	30	bb	0.399784	0.050194	0.372811	0.0358028
rf	30	eda	0.570338	0.0781775	0.559008	0.0719604
rf	30	eog	0.720226	0.0493996	0.723018	0.0469452
rf	30	eogbb	0.730906	0.0834295	0.721805	0.0725326
rf	30	ecgedaeogbb	0.661016	0.0466057	0.661518	0.0465071
rf	30	ecgeda	0.707179	0.0726746	0.705389	0.071304
rf	30	ecg	0.835376	0.0593718	0.822948	0.0663158
svm	30	bb	0.407303	0.0548022	0.394571	0.042518
svm	30	eda	0.579405	0.106491	0.546817	0.065322
svm	30	eog	0.707116	0.0475071	0.691356	0.0336559
svm	30	eogbb	0.71679	0.0873094	0.703638	0.0839921
svm	30	ecgedaeogbb	0.686042	0.0440422	0.658277	0.0352633
svm	30	ecgeda	0.721443	0.0737088	0.681414	0.0594543
svm	30	ecg	0.803964	0.0517919	0.80138	0.0449472
svm-sffs	30	eda	0.579707	0.101273	0.543393	0.0744802
svm-sffs	30	eog	0.710342	0.0408136	0.701144	0.0446545
svm-sffs	30	eogbb	0.693535	0.0808307	0.703832	0.081508
svm-sffs	30	ecgedaeogbb	0.666708	0.0368803	0.678606	0.0423335
svm-sffs	30	ecgeda	0.702927	0.0706616	0.698052	0.0731517
svm-sffs	30	ecg	0.794503	0.0536678	0.786306	0.0622768
xgb	30	bb	0.400609	0.037671	0.371066	0.0383096
xgb	30	eda	0.561437	0.0505621	0.532514	0.0511193
xgb	30	eog	0.748087	0.0327966	0.728052	0.0374751
xgb	30	eogbb	0.74895	0.090449	0.731504	0.0758192
xgb	30	ecgedaeogbb	0.674803	0.0439901	0.647492	0.0505765
xgb	30	ecgeda	0.704844	0.0732801	0.692326	0.0716517
xgb	30	ecg	0.841689	0.05111	0.844255	0.0615347
dt	45	bb	0.3884	0.0613587	0.346147	0.0630001
dt	45	eda	0.56873	0.094492	0.482114	0.0602567
dt	45	eog	0.633302	0.151744	0.635382	0.0777746
dt	45	eogbb	0.640462	0.102951	0.629458	0.0826453
dt	45	ecgedaeogbb	0.664415	0.0640461	0.571784	0.0414614
dt	45	ecgeda	0.683264	0.0680095	0.611286	0.0756532
dt	45	ecg	0.738284	0.0714743	0.715189	0.0492739
dt-sffs	45	eda	0.555415	0.0980906	0.483325	0.0671429
dt-sffs	45	eog	0.674091	0.0796913	0.622906	0.0931491
dt-sffs	45	eogbb	0.622655	0.0576474	0.64271	0.0756521
dt-sffs	45	ecgedaeogbb	0.660199	0.0606053	0.56961	0.0289324
dt-sffs	45	ecgeda	0.66086	0.0866242	0.603267	0.0620784
dt-sffs	45	ecg	0.721712	0.0990653	0.705612	0.0986735
knn	45	bb	0.404251	0.0560159	0.35322	0.0599019
knn	45	eda	0.57228	0.0827428	0.525599	0.0825312
knn	45	eog	0.694629	0.078003	0.660185	0.0683489
knn	45	eogbb	0.684243	0.0569794	0.674395	0.0374782
knn	45	ecgedaeogbb	0.68074	0.0431556	0.648333	0.0364606
knn	45	ecgeda	0.695237	0.0727503	0.677448	0.0614987
knn	45	ecg	0.810662	0.0556559	0.757591	0.0653394
knn-sffs	45	eda	0.562743	0.0948758	0.514108	0.0601605
knn-sffs	45	eog	0.697288	0.0779091	0.690734	0.0976553
knn-sffs	45	eogbb	0.695036	0.0599776	0.653949	0.0491298
knn-sffs	45	ecgedaeogbb	0.704881	0.036628	0.678742	0.0451281
knn-sffs	45	ecgeda	0.730951	0.0601984	0.693545	0.0670468
knn-sffs	45	ecg	0.808206	0.0635364	0.789695	0.0522217
lda	45	bb	0.360367	0.0499234	0.360367	0.0499234
lda	45	eda	0.525609	0.114191	0.525609	0.114191
lda	45	eog	0.695772	0.0833587	0.695772	0.0833587
lda	45	eogbb	0.688527	0.0566663	0.688527	0.0566663
lda	45	ecgedaeogbb	0.674389	0.0490044	0.674389	0.0490044
lda	45	ecgeda	0.699439	0.0613071	0.699439	0.0613071
lda	45	ecg	0.758435	0.0696258	0.758435	0.0696258
lda-sffs	45	eda	0.530482	0.10586	0.530482	0.10586
lda-sffs	45	eog	0.699143	0.0973667	0.699143	0.0973667
lda-sffs	45	eogbb	0.690149	0.0489227	0.690149	0.0489227
lda-sffs	45	ecgedaeogbb	0.701836	0.0474505	0.701836	0.0474505
lda-sffs	45	ecgeda	0.694201	0.0818046	0.694201	0.0818046
lda-sffs	45	ecg	0.807923	0.0774547	0.807923	0.0774547
qda	45	bb	0.377232	0.0384679	0.377232	0.0384679
qda	45	eda	0.539016	0.0932333	0.539016	0.0932333
qda	45	eog	0.528602	0.059467	0.528602	0.059467
qda	45	eogbb	0.511239	0.0497529	0.511239	0.0497529
qda	45	ecgedaeogbb	0.542809	0.0791834	0.542809	0.0791834
qda	45	ecgeda	0.531182	0.0907139	0.531182	0.0907139
qda	45	ecg	0.397765	0.0506485	0.397765	0.0506485
qda-sffs	45	eda	0.522151	0.0869222	0.522151	0.0869222
qda-sffs	45	eog	0.667176	0.0776957	0.667176	0.0776957
qda-sffs	45	eogbb	0.701301	0.0597422	0.701301	0.0597422
qda-sffs	45	ecgedaeogbb	0.670596	0.0862444	0.670596	0.0862444
qda-sffs	45	ecgeda	0.649889	0.11488	0.649889	0.11488
qda-sffs	45	ecg	0.729977	0.0890925	0.729977	0.0890925
rf	45	bb	0.415599	0.0498323	0.346147	0.0630001
rf	45	eda	0.57119	0.113881	0.549632	0.0987642
rf	45	eog	0.762286	0.0928656	0.738763	0.0957041
rf	45	eogbb	0.767918	0.0505164	0.764818	0.0685593
rf	45	ecgedaeogbb	0.682228	0.0452051	0.665723	0.0496023
rf	45	ecgeda	0.722781	0.0726238	0.715808	0.0824827
rf	45	ecg	0.840303	0.0603446	0.837986	0.0635319
svm	45	bb	0.430044	0.072896	0.369792	0.0653687
svm	45	eda	0.567601	0.124096	0.54564	0.0917868
svm	45	eog	0.737357	0.10216	0.72179	0.0981708
svm	45	eogbb	0.746132	0.0494181	0.737828	0.0608989
svm	45	ecgedaeogbb	0.713683	0.0562223	0.681869	0.0465273
svm	45	ecgeda	0.733096	0.0764164	0.712306	0.0699551
svm	45	ecg	0.822955	0.057434	0.823297	0.0561117
svm-sffs	45	eda	0.578422	0.0936528	0.553314	0.102487
svm-sffs	45	eog	0.711654	0.0776343	0.730397	0.0882161
svm-sffs	45	eogbb	0.710076	0.0673732	0.724221	0.0545921
svm-sffs	45	ecgedaeogbb	0.717486	0.0554275	0.69796	0.0722542
svm-sffs	45	ecgeda	0.684436	0.0805292	0.698996	0.0887397
svm-sffs	45	ecg	0.764229	0.0852185	0.793293	0.0812385
xgb	45	bb	0.409812	0.0596597	0.356962	0.0749394
xgb	45	eda	0.595428	0.121273	0.525385	0.0583519
xgb	45	eog	0.771657	0.0866989	0.742708	0.0906041
xgb	45	eogbb	0.763786	0.0551488	0.759334	0.0668187
xgb	45	ecgedaeogbb	0.703183	0.0570924	0.685949	0.0473966
xgb	45	ecgeda	0.716883	0.0635417	0.71556	0.0725108
xgb	45	ecg	0.864727	0.056323	0.823372	0.068292

## Sheet: Anova
	ANOVA: Nullmodel vs. Taskmodel
	Feature	Chisq	Pr (>Chisq)
	HR	464.45	< 0,0001 ***
	IBI	464.16	< 0,0001 ***
	RMSSD	50.424	< 0,0001 ***
	BR	251.62	< 0,0001 ***
	TBB	133.52	< 0,0001 ***
	BDUR	28.003	< 0,0001 ***
	BSKEW	3.9043	0.142
	SR	14.094	< 0,001 **
	TBS	4.3952	0.1111
	SDUR	320.47	< 0,0001 ***
	EDA NPEAKS	94.975	< 0,0001 ***
	EDA mean	325.18	< 0,0001 ***
	Brainbeat (BB)	45.68	< 0,0001 ***

## Sheet: Model summary
		Fixed effects						Random effects
		Intercept		task: COLD		task: MATH		Participants	Residual
	Feature	Estimate (SE)	p-value	Estimate (SE)	p-value	Estimate (SE)	p-value	Variance (SE)	Variance (SE)
	HR	71,978 (2,056)	< 0,0001 ***	5,510 (0,419)	< 0,0001 ***	12,375 (0,489)	< 0,0001 ***	95,050 (9,749)	25,900 (5,089)
	IBI	852,263 (20,789)	< 0,0001 ***	-57,562 (4,101)	< 0,0001 ***	-120,566 (4,783)	< 0,0001 ***	9731 (98,65)	2478 (49,78)
	RMSSD	42,689 (3,459)	< 0,0001 ***	- 2,833 (0,899)	< 0,004 *	-7,568 (1,049)	< 0,0001 ***	265,10 (16,28)	119,10 (10,91)
	BR	22,369 (3,420)	< 0,0001 ***	11,587 (1,143)	< 0,0001 ***	22,817 (1,332)	< 0,0001 ***	252,60 (15,89)	190,60 (13,81)
	TBB	7,828 (0,606)	< 0,0001 ***	-3,571 (0,361)	< 0,0001 ***	-4,536 (0,421)	< 0,0001 ***	6,81 (2,61)	19,02 (4,36)
	BDUR	0,392 (0,014)	< 0,0001 ***	0,027 (0,005)	< 0,0001 ***	0,004 (0,006)	0.49	0,004 (0,063)	0,004 (0,065)
	SR	394,920 (39,180)	< 0,0001 ***	48,270 (40,350)	0.23194	175,190 (47,040)	< 0,001 **	15091 (122,8)	239793 (489,7)
	SDUR	5,81e-03 (1,89e-03)	< 0,0001 ***	1,90e-05 (1,16e-03)	< 0,0001 ***	2,41e-02 (1,35e-03)	< 0,0001 ***	6,50e-05 (8,06e-3)	1,99e-05 (1,14e-02)
	EDA NPEAKS	1,556 (0,053)	< 0,0001 ***	0,012 (0,037)	0.757	0,346 (0,040)	< 0,0001 ***	0,048 (0,230)	-
	EDA mean	1,941 (0,481)	< 0,001 **	0,750 (0,177)	< 0,0001 ***	4,022 (0,207)	< 0,0001 ***	4,919 (2,218)	4,633 (2,153)
	Brainbeat (BB)	1,030 (0,124)	< 0,0001 ***	-0,011 (0,045)	0.804	0,312 (0,052)	< 0,0001 ***	0,331 (0,575)	0,297 (0,545)

## Sheet: Effect size
Table II.1 Mixed model post-hoc* results and effect sizes for all the statistically significant models
model: ecg_hr_mean ~ (1 | subject) + task_type
	Estimate	SE	z-value	p-value	effect size**	95% CI**
CPT-BL	5.510	0.419	13.140	< 0.001	0.43	0.37, 0.49
MA-BL	12.375	0.489	25.310	< 0.001	0.68	0.64, 0.71
MA-CPT	6.865	0.474	14.470	< 0.001	0.47	0.41, 0.52
model: ecg_hrv_ibi_mean ~ (1 | subject) + task_type
	Estimate	SE	z-value	p-value	effect size**	95% CI**
CPT-BL	-57.562	4.101	-14.040	< 0.001	-0.46	-0.51, -0.40
MA-BL	-120.566	4.783	-25.210	< 0.001	-0.68	-0.71, -0.64
MA-CPT	-63.004	4.641	-13.580	< 0.001	-0.44	-0.50, -0.39
model: ecg_hrv_rmssd_mean ~ (1 | subject) + task_type
	Estimate	SE	z-value	p-value	effect size**	95% CI**
CPT-BL	-2.833	0.899	-3.151	< 0.005	-0.11	-0.18, -0.04
MA-BL	-7.569	1.049	-7.219	< 0.001	-0.25	-0.32, -0.19
MA-CPT	-4.735	1.017	-4.655	< 0.001	-0.17	-0.24, -0.10
model: eog_blink_br_mean ~ (1 | subject) + task_type
	Estimate	SE	z-value	p-value	effect size**	95% CI**
CPT-BL	11.587	1.143	10.133	< 0.001	0.35	0.28, 0.41
MA-BL	22.817	1.332	17.135	< 0.001	0.53	0.48, 0.58
MA-CPT	11.231	1.287	8.726	< 0.001	0.30	0.24, 0.37
model: eog_blink_tbb_mean ~ (1|subject) + task_type
	Estimate	SE	z-value	p-value	effect size**	95% CI**
CPT-BL	-3.571	0.361	-9.889	< 0.001	-0.34	-0.40, -0.28
MA-BL	-4.536	0.421	-10.786	< 0.001	-0.37	-0.43, -0.31
MA-CPT	-0.965	0.407	-2.374	< 0.05	-0.09	-0.16, -0.02
model: eog_blink_bdur_mean ~ (1|subject) + task_type
	Estimate	SE	z-value	p-value	effect size**	95% CI**
CPT-BL	0.027	0.005	5.005	< 0.001	0.18	0.11, 0.25
MA-BL	0.004	0.006	0.691	0.768	0.03	-0.05, 0.10
MA-CPT	-0.023	0.006	-3.732	< 0.001	-0.14	-0.20, -0.06
model: eog_sac_sr_mean ~ (1 | subject) + task_type
	Estimate	SE	z-value	p-value	effect size**	95% CI**
CPT-BL	42.270	40.350	1.196	0.454	0.04	-0.03, 0.11
MA-BL	175.190	47.040	3.724	< 0.001	0.13	0.06, 0.20
MA-CPT	126.92	45.64	2.781	< 0.05	0.10	0.03, 0.17
model: eog_sac_sdur_mean ~ (1 | subject) + task_type
	Estimate	SE	z-value	p-value	effect size**	95% CI**
CPT-BL	0.019	0.001	16.360	< 0.001	0.51	0.46, 0.56
MA-BL	0.024	0.001	17.752	< 0.001	0.54	0.49, 0.59
MA-CPT	0.005	0.001	3.836	< 0.001	0.14	0.07, 0.21
model: eda_npeaks ~ (1 | subject) + task_type
	Estimate	SE	z-value	p-value	effect size**	95% CI**
CPT-BL	0.012	0.037	0.309	0.949	0.03	-0.16, 0.22
MA-BL	0.346	0.040	8.749	< 0.001	0.66	0.54, 0.74
MA-CPT	0.335	0.038	8.796	< 0.001	0.66	0.54, 0.74
model: eda_mean ~ (1 | subject) + task_type
	Estimate	SE	z-value	p-value	effect size**	95% CI**
CPT-BL	0.758	0.177	4.231	< 0.001	0.15	0.08, 0.22
MA-BL	4.022	0.207	19.448	< 0.001	0.58	0.53, 0.62
MA-CPT	3.272	0.201	16.304	< 0.001	0.51	0.46, 0.56
model: eeg_brainbeat ~ (1 | subject) + task_type
	Estimate	SE	z-value	p-value	effect size**	95% CI**
CPT-BL	-0.011	0.045	-0.248	0.966	-9.07e-03	0.08, 0.06
MA-BL	0.312	0.052	5.965	< 0.001	0.21	0.14, 0.28
MA-CPT	0.323	0.051	6.367	< 0.001	0.23	0.16, 0.29
* The post-hoc analyses were executed by using Tukey’s contrasts
**Effect sizes of differences (Cohen's d) or association (partial r)
REFS:
Friedman, H. (1982). Simplified determinations of statistical power, magnitude of effect and research sample sizes. Educational and Psychological Measurement, 42(2), 521-526. 10.1177/001316448204200214
Wolf, F. M. (1986). Meta-analysis: Quantitative methods for research synthesis (Vol. 59). Sage.
Rosenthal, R. (1991). Meta-analytic procedures for social research. Newbury Park, CA: SAGE Publications, Incorporated.
